# Supplementary material for: Experimental evolution to thermal stress indicates climate resilience in a cosmopolitan arthropod
Source: eLife. 2026 Jun 30;15:RP110352. doi: 10.7554/eLife.110352 (PMC13318303; doi:10.7554/eLife.110352)
Supplement: Figure 1—source data 1. [file elife-110352-fig1-data1.xls]

## Sheet: README
Figure 1—Source Data 1
Raw data underlying Figure 1 of Lei et al., "Experimental evolution to thermal stress indicates climate resilience in a cosmopolitan arthropod"
This workbook contains the raw data for:
- Figure 1A: Stage-specific survival rates of the ancestral (AS) and hot (HS) strains of Plutella xylostella exposed to elevated temperatures (40–45 °C) for 120 min. Five life stages were tested: eggs, 3rd-instar larvae, pupae, female adults, and male adults. Six biological replicates were performed per strain per temperature, with 20 individuals per replicate (eggs: viable individuals per replic…
- Figure 1B: Supercooling points (SCP) and freezing points (FP) of pupae from the ancestral (AS) and cold (CS) strains. n = 40 biologically independent samples per strain.
Sheets included:
Fig 1A_Eggs– Survival rate (%) of eggs at 40–45 °C
Fig 1A_L3 – Survival rate (%) of 3rd-instar larvae at 40–45 °C
Fig 1A_Pupae – Survival rate (%) of pupae at 40–45 °C
Fig 1A_Females – Survival rate (%) of female adults at 40–45 °C
Fig 1A_Males – Survival rate (%) of male adults at 40–45 °C
Fig 1B_SCP_FP – Supercooling and freezing points of pupae (°C)
Strain abbreviations:
AS = Ancestral strain (laboratory-maintained at 26 °C since 2012)
HS = Hot strain (evolved at 32 °C/27 °C, 12h/12h, ~75 generations)
CS = Cold strain (evolved at 15 °C/10 °C, 12h/12h, ~15 generations)

## Sheet: Fig 1A_Eggs
Stage-specific survival rates (%) of eggs from the ancestral (AS) and hot (HS) strains of Plutella xylostella after exposure to elevated temperatures (40–45 °C) for 120 min. Six biological replicates per strain per temperature.
Strain	Temperature (°C)	Replicate 1	Replicate 2	Replicate 3	Replicate 4	Replicate 5	Replicate 6
Ancestral	40	80	73.1	87.5	80	70	75
Ancestral	41	71.4	70	69	73.1	71.4	65
Ancestral	42	40	5	15	5	40	20.8
Ancestral	43	0	0	0	0	0	0
Ancestral	44	0	0	0	0	0	0
Ancestral	45	0	0	0	0	0	0
Hot	40	81.5	81.6	52.4	91.7	93.5	81
Hot	41	75	68	76	73.7	87.5	71.4
Hot	42	30	38.1	43.3	71.4	43.3	46.2
Hot	43	0	0	0	0	0	0
Hot	44	0	0	0	0	0	0
Hot	45	0	0	0	0	0	0

## Sheet: Fig 1A_L3
Stage-specific survival rates (%) of 3rd-instar larvae from the ancestral (AS) and hot (HS) strains after exposure to elevated temperatures (40–45 °C) for 120 min. Six biological replicates per strain per temperature, with 20 individuals per replicate.
Strain	Temperature (°C)	Replicate 1	Replicate 2	Replicate 3	Replicate 4	Replicate 5	Replicate 6
Ancestral	40	100	100	100	100	100	95
Ancestral	41	100	100	90	95	75	80
Ancestral	42	15	20	10	10	5	20
Ancestral	43	0	0	0	0	0	0
Ancestral	44	0	0	0	0	0	0
Ancestral	45	0	0	0	0	0	0
Hot	40	100	100	100	100	95	100
Hot	41	85	90	100	75	100	90
Hot	42	25	40	30	15	20	30
Hot	43	5	5	5	5	0	0
Hot	44	0	0	0	0	0	0
Hot	45	0	0	0	0	0	0

## Sheet: Fig 1A_Pupae
Stage-specific survival rates (%) of pupae from the ancestral (AS) and hot (HS) strains after exposure to elevated temperatures (40–45 °C) for 120 min. Six biological replicates per strain per temperature, with 20 individuals per replicate.
Strain	Temperature (°C)	Replicate 1	Replicate 2	Replicate 3	Replicate 4	Replicate 5	Replicate 6
Ancestral	40	100	100	100	100	100	100
Ancestral	41	95	100	100	90	95	90
Ancestral	42	90	90	85	85	80	85
Ancestral	43	5	10	15	10	0	0
Ancestral	44	0	0	0	0	0	0
Ancestral	45	0	0	0	0	0	0
Hot	40	100	100	100	100	100	100
Hot	41	100	95	100	100	95	100
Hot	42	75	85	95	85	90	90
Hot	43	50	70	55	65	65	70
Hot	44	5	5	20	15	15	0
Hot	45	0	0	0	0	0	0

## Sheet: Fig 1A_Females
Stage-specific survival rates (%) of female adults from the ancestral (AS) and hot (HS) strains after exposure to elevated temperatures (40–45 °C) for 120 min. Six biological replicates per strain per temperature, with 20 individuals per replicate.
Strain	Temperature (°C)	Replicate 1	Replicate 2	Replicate 3	Replicate 4	Replicate 5	Replicate 6
Ancestral	40	100	100	100	100	100	100
Ancestral	41	95	100	95	100	95	95
Ancestral	42	20	0	10	0	10	15
Ancestral	43	0	0	0	5	0	0
Ancestral	44	0	0	0	0	0	0
Ancestral	45	0	0	0	0	0	0
Hot	40	100	100	100	100	100	95
Hot	41	100	95	85	90	90	85
Hot	42	0	20	35	40	35	20
Hot	43	0	5	5	20	10	0
Hot	44	0	0	0	0	0	0
Hot	45	0	0	0	0	0	0

## Sheet: Fig 1A_Males
Stage-specific survival rates (%) of male adults from the ancestral (AS) and hot (HS) strains after exposure to elevated temperatures (40–45 °C) for 120 min. Six biological replicates per strain per temperature, with 20 individuals per replicate.
Strain	Temperature (°C)	Replicate 1	Replicate 2	Replicate 3	Replicate 4	Replicate 5	Replicate 6
Ancestral	40	100	100	95	100	95	90
Ancestral	41	95	100	95	95	90	85
Ancestral	42	0	10	0	5	0	5
Ancestral	43	0	0	0	0	5	5
Ancestral	44	0	0	0	0	0	0
Ancestral	45	0	0	0	0	0	0
Hot	40	100	95	100	100	100	95
Hot	41	95	95	95	95	95	100
Hot	42	20	25	15	20	30	15
Hot	43	5	5	10	5	5	0
Hot	44	0	0	0	0	0	0
Hot	45	0	0	0	0	0	0

## Sheet: Fig 1B_SCP_FP
Supercooling points (SCP) and freezing points (FP) of pupae from the ancestral (AS) and cold (CS) strains of Plutella xylostella. Forty biologically independent samples were measured per strain.
Strain	Sample ID	Supercooling Point (°C)	Freezing Point (°C)
Ancestral	1	-21	-10.8
Ancestral	2	-23.5	-12.3
Ancestral	3	-24.4	-10.8
Ancestral	4	-22.1	-10.4
Ancestral	5	-24.1	-11.5
Ancestral	6	-22.4	-6.2
Ancestral	7	-23.2	-14.9
Ancestral	8	-24.4	-14.7
Ancestral	9	-22	-11.2
Ancestral	10	-23.8	-15
Ancestral	11	-23.9	-16.1
Ancestral	12	-23.6	-14.4
Ancestral	13	-16.4	-8.4
Ancestral	14	-20.9	-13.6
Ancestral	15	-21.6	-8.7
Ancestral	16	-21.9	-6.1
Ancestral	17	-25	-16.5
Ancestral	18	-23	-12.8
Ancestral	19	-23.9	-9.5
Ancestral	20	-23.7	-9.8
Ancestral	21	-22.7	-9.5
Ancestral	22	-26.5	-20.8
Ancestral	23	-22.4	-14.4
Ancestral	24	-23.7	-11
Ancestral	25	-23	-12.3
Ancestral	26	-22.1	-14.5
Ancestral	27	-23.3	-8.2
Ancestral	28	-22.3	-6.6
Ancestral	29	-24.8	-13.1
Ancestral	30	-23.9	-10.9
Ancestral	31	-25	-13.8
Ancestral	32	-25.4	-15.8
Ancestral	33	-22.9	-6.5
Ancestral	34	-22.9	-10.6
Ancestral	35	-22.6	-8.8
Ancestral	36	-23.3	-8
Ancestral	37	-23	-7.3
Ancestral	38	-24.3	-14.1
Ancestral	39	-21.3	-11
Ancestral	40	-23.4	-12.1
Cold	1	-23.6	-9.5
Cold	2	-25.1	-12.7
Cold	3	-23.7	-10.2
Cold	4	-24.4	-11.5
Cold	5	-23.6	-12.1
Cold	6	-24.4	-10.5
Cold	7	-25.1	-17.5
Cold	8	-23.9	-13.4
Cold	9	-24.2	-17.4
Cold	10	-22.2	-12.6
Cold	11	-23.9	-15.7
Cold	12	-25.8	-19.4
Cold	13	-23.6	-14
Cold	14	-23.8	-14.3
Cold	15	-23.1	-10.6
Cold	16	-25.2	-17.4
Cold	17	-23.8	-15.3
Cold	18	-25.1	-17.1
Cold	19	-25.2	-21.5
Cold	20	-22.4	-7.9
Cold	21	-23.1	-8.9
Cold	22	-24.7	-12.9
Cold	23	-25	-13.5
Cold	24	-23.1	-9.3
Cold	25	-25.4	-18.6
Cold	26	-23	-11.8
Cold	27	-22.5	-11.2
Cold	28	-25.5	-17.5
Cold	29	-24.3	-17.2
Cold	30	-24.8	-15.9
Cold	31	-25.2	-20.7
Cold	32	-24.6	-18.1
Cold	33	-23.6	-15.8
Cold	34	-22.6	-9.8
Cold	35	-24.3	-16.5
Cold	36	-23.1	-13
Cold	37	-21.9	-13
Cold	38	-23	-10.9
Cold	39	-24.1	-12.8
Cold	40	-24.1	-8.4
