# Supplementary material for: Experimental evolution to thermal stress indicates climate resilience in a cosmopolitan arthropod
Source: eLife. 2026 Jun 30;15:RP110352. doi: 10.7554/eLife.110352 (PMC13318303; doi:10.7554/eLife.110352)
Supplement: Figure 5—source data 1. [file elife-110352-fig5-data1.xls]

## Sheet: README
Figure 5—Source Data 1
Raw data underlying Figure 5C–D of Lei et al., "Experimental evolution to thermal stress indicates climate resilience in a cosmopolitan arthropod"
This workbook contains the raw data for:
- Figure 5C: Stage-specific survival rates of the ancestral (AS) strain and three PxSODC knockout mutant strains (SODC-MU1, SODC-MU2, SODC-MU3) of Plutella xylostella after exposure to extreme heat. Eggs, 3rd-instar larvae, female adults, and male adults were exposed to 42 °C, while pupae were exposed to 43 °C, for 30–180 min. Six biological replicates per strain per time point.
- Figure 5D: Supercooling points (SCP) and freezing points (FP) of pupae from the ancestral and three SODC-MU strains. n = 40 biologically independent samples per strain.
Sheets included:
Fig 5C_Eggs – Survival rate (%) of eggs at 42 °C
Fig 5C_L3– Survival rate (%) of 3rd-instar larvae at 42 °C
Fig 5C_Pupae– Survival rate (%) of pupae at 43 °C
Fig 5C_Females– Survival rate (%) of female adults at 42 °C
Fig 5C_Males– Survival rate (%) of male adults at 42 °C
Fig 5D_SCP_FP– Supercooling and freezing points of pupae (°C)
Strain abbreviations:
AS=Ancestral strain (laboratory-maintained at 26 °C since 2012)
SODC-MU1 = PxSODC CRISPR/Cas9 knockout, +1 bp insertion
SODC-MU2 = PxSODC CRISPR/Cas9 knockout, +2 bp insertion
SODC-MU3 = PxSODC CRISPR/Cas9 knockout, -1 bp deletion

## Sheet: Fig 5C_Eggs
Survival rates (%) of eggs from the ancestral (AS) and three PxSODC mutant strains (SODC-MU1, SODC-MU2, SODC-MU3) after exposure to 42 °C for 30–180 min. Six biological replicates per strain per time point.
Strain	Time (min)	Replicate 1	Replicate 2	Replicate 3	Replicate 4	Replicate 5	Replicate 6
Ancestral	30	86	73	85	86	81	85
Ancestral	60	80	84	77	87	91	89
Ancestral	90	48	48	85	57	85	71
Ancestral	120	21	30	50	43	35	30
Ancestral	150	0	18	29	38	52	0
Ancestral	180	0	0	0	0	0	0
SODC-MU1	30	55	65	41	41	69	86
SODC-MU1	60	45	37	19	14	0	10
SODC-MU1	90	9	17	23	9	10	4
SODC-MU1	120	0	0	0	0	0	0
SODC-MU1	150	0	0	0	0	0	0
SODC-MU1	180	0	0	0	0	0	0
SODC-MU2	30	74	59	76	45	73	89
SODC-MU2	60	70	45	65	75	90	50
SODC-MU2	90	0	0	0	0	0	0
SODC-MU2	120	0	0	0	0	0	0
SODC-MU2	150	0	0	0	0	0	0
SODC-MU2	180	0	0	0	0	0	0
SODC-MU3	30	40	85	45	50	80	55
SODC-MU3	60	55	50	50	55	60	35
SODC-MU3	90	55	50	5	35	10	0
SODC-MU3	120	0	0	0	0	0	0
SODC-MU3	150	0	0	0	0	0	0
SODC-MU3	180	0	0	0	0	0	0

## Sheet: Fig 5C_L3
Survival rates (%) of 3rd-instar larvae from the ancestral (AS) and three PxSODC mutant strains after exposure to 42 °C for 30–180 min. Six biological replicates per strain per time point, with 20 individuals per replicate.
Strain	Time (min)	Replicate 1	Replicate 2	Replicate 3	Replicate 4	Replicate 5	Replicate 6
Ancestral	30	95	100	100	95	100	100
Ancestral	60	100	100	100	100	100	100
Ancestral	90	100	95	90	95	95	80
Ancestral	120	80	80	70	65	85	50
Ancestral	150	0	0	0	0	0	0
Ancestral	180	0	0	0	0	0	0
SODC-MU1	30	95	95	100	90	95	100
SODC-MU1	60	60	90	75	85	40	30
SODC-MU1	90	20	45	5	30	10	45
SODC-MU1	120	0	0	0	0	0	0
SODC-MU1	150	0	0	0	0	0	0
SODC-MU1	180	0	0	0	0	0	0
SODC-MU2	30	100	100	100	100	100	100
SODC-MU2	60	85	100	95	45	85	85
SODC-MU2	90	0	0	0	5	10	25
SODC-MU2	120	0	0	0	0	0	0
SODC-MU2	150	0	0	0	0	0	0
SODC-MU2	180	0	0	0	0	0	0
SODC-MU3	30	95	100	100	100	100	100
SODC-MU3	60	85	90	90	90	95	85
SODC-MU3	90	0	5	0	20	50	30
SODC-MU3	120	0	0	0	0	0	0
SODC-MU3	150	0	0	0	0	0	0
SODC-MU3	180	0	0	0	0	0	0

## Sheet: Fig 5C_Pupae
Survival rates (%) of pupae from the ancestral (AS) and three PxSODC mutant strains after exposure to 43 °C for 30–180 min. Six biological replicates per strain per time point, with 20 individuals per replicate.
Strain	Time (min)	Replicate 1	Replicate 2	Replicate 3	Replicate 4	Replicate 5	Replicate 6
Ancestral	30	100	80	80	85	100	90
Ancestral	60	95	75	55	95	100	75
Ancestral	90	70	95	100	75	55	80
Ancestral	120	55	50	40	65	80	20
Ancestral	150	0	20	25	25	45	20
Ancestral	180	0	0	0	0	0	0
SODC-MU1	30	80	90	95	85	90	85
SODC-MU1	60	70	75	35	60	85	55
SODC-MU1	90	40	25	5	80	60	40
SODC-MU1	120	5	5	0	60	65	5
SODC-MU1	150	0	0	0	30	20	0
SODC-MU1	180	0	0	0	0	0	0
SODC-MU2	30	100	95	85	95	100	75
SODC-MU2	60	80	90	85	85	85	80
SODC-MU2	90	75	50	60	90	95	95
SODC-MU2	120	20	35	0	60	90	25
SODC-MU2	150	40	20	20	0	15	5
SODC-MU2	180	0	0	0	0	0	0
SODC-MU3	30	90	95	100	95	85	95
SODC-MU3	60	65	100	80	75	70	80
SODC-MU3	90	80	95	60	35	70	30
SODC-MU3	120	60	75	35	60	65	60
SODC-MU3	150	0	30	25	0	0	0
SODC-MU3	180	0	0	0	0	0	0

## Sheet: Fig 5C_Females
Survival rates (%) of female adults from the ancestral (AS) and three PxSODC mutant strains after exposure to 42 °C for 30–180 min. Six biological replicates per strain per time point, with 20 individuals per replicate.
Strain	Time (min)	Replicate 1	Replicate 2	Replicate 3	Replicate 4	Replicate 5	Replicate 6
Ancestral	30	100	100	100	85	100	100
Ancestral	60	95	100	100	95	95	100
Ancestral	90	75	40	50	60	60	50
Ancestral	120	25	25	20	20	20	25
Ancestral	150	5	5	15	20	10	10
Ancestral	180	0	0	0	0	0	0
SODC-MU1	30	90	90	95	95	95	100
SODC-MU1	60	90	70	100	90	80	75
SODC-MU1	90	30	20	40	35	25	30
SODC-MU1	120	0	0	5	0	0	0
SODC-MU1	150	0	0	0	0	0	0
SODC-MU1	180	0	0	0	0	0	0
SODC-MU2	30	100	100	100	100	95	100
SODC-MU2	60	70	75	20	50	45	40
SODC-MU2	90	0	0	5	15	5	10
SODC-MU2	120	0	0	5	0	0	0
SODC-MU2	150	0	0	0	0	0	0
SODC-MU2	180	0	0	0	0	0	0
SODC-MU3	30	90	100	95	80	100	95
SODC-MU3	60	40	60	60	70	50	55
SODC-MU3	90	5	0	10	20	15	10
SODC-MU3	120	0	0	5	10	0	0
SODC-MU3	150	0	0	0	0	0	0
SODC-MU3	180	0	0	0	0	0	0

## Sheet: Fig 5C_Males
Survival rates (%) of male adults from the ancestral (AS) and three PxSODC mutant strains after exposure to 42 °C for 30–180 min. Six biological replicates per strain per time point, with 20 individuals per replicate.
Strain	Time (min)	Replicate 1	Replicate 2	Replicate 3	Replicate 4	Replicate 5	Replicate 6
Ancestral	30	100	100	100	95	100	100
Ancestral	60	75	65	100	100	95	90
Ancestral	90	90	80	75	65	70	85
Ancestral	120	20	20	15	10	20	25
Ancestral	150	5	5	20	15	15	10
Ancestral	180	0	0	0	0	0	0
SODC-MU1	30	85	95	85	80	90	85
SODC-MU1	60	45	75	90	70	50	55
SODC-MU1	90	0	0	75	45	25	0
SODC-MU1	120	0	5	25	0	10	15
SODC-MU1	150	0	0	0	0	0	0
SODC-MU1	180	0	0	0	0	0	0
SODC-MU2	30	95	100	100	100	100	95
SODC-MU2	60	70	80	40	45	50	55
SODC-MU2	90	0	0	30	20	10	15
SODC-MU2	120	0	0	10	10	5	0
SODC-MU2	150	0	0	0	0	0	0
SODC-MU2	180	0	0	0	0	0	0
SODC-MU3	30	100	95	90	100	100	95
SODC-MU3	60	45	40	90	80	50	55
SODC-MU3	90	0	0	15	20	10	15
SODC-MU3	120	0	0	5	5	0	0
SODC-MU3	150	0	0	0	0	0	0
SODC-MU3	180	0	0	0	0	0	0

## Sheet: Fig 5D_SCP_FP
Supercooling points (SCP) and freezing points (FP) of pupae from the ancestral (AS) strain and three PxSODC mutant strains (SODC-MU1, SODC-MU2, SODC-MU3) of Plutella xylostella. Forty biologically independent samples were measured per strain.
Strain	Sample ID	Supercooling Point (°C)	Freezing Point (°C)
Ancestral	1	-21	-10.8
Ancestral	2	-23.5	-12.3
Ancestral	3	-24.4	-10.8
Ancestral	4	-22.1	-10.4
Ancestral	5	-24.1	-11.5
Ancestral	6	-22.4	-6.2
Ancestral	7	-23.2	-14.9
Ancestral	8	-24.4	-14.7
Ancestral	9	-22	-11.2
Ancestral	10	-23.8	-15
Ancestral	11	-23.9	-16.1
Ancestral	12	-23.6	-14.4
Ancestral	13	-16.4	-8.4
Ancestral	14	-20.9	-13.6
Ancestral	15	-21.6	-8.7
Ancestral	16	-21.9	-6.1
Ancestral	17	-25	-16.5
Ancestral	18	-23	-12.8
Ancestral	19	-23.9	-9.5
Ancestral	20	-23.7	-9.8
Ancestral	21	-22.7	-9.5
Ancestral	22	-26.5	-20.8
Ancestral	23	-22.4	-14.4
Ancestral	24	-23.7	-11
Ancestral	25	-23	-12.3
Ancestral	26	-22.1	-14.5
Ancestral	27	-23.3	-8.2
Ancestral	28	-22.3	-6.6
Ancestral	29	-24.8	-13.1
Ancestral	30	-23.9	-10.9
Ancestral	31	-25	-13.8
Ancestral	32	-25.4	-15.8
Ancestral	33	-22.9	-6.5
Ancestral	34	-22.9	-10.6
Ancestral	35	-22.6	-8.8
Ancestral	36	-23.3	-8
Ancestral	37	-23	-7.3
Ancestral	38	-24.3	-14.1
Ancestral	39	-21.3	-11
Ancestral	40	-23.4	-12.1
SODC-MU1	1	-23.2	-9.9
SODC-MU1	2	-20.6	-5.7
SODC-MU1	3	-22.2	-10.7
SODC-MU1	4	-23.4	-8.1
SODC-MU1	5	-21.4	-9.6
SODC-MU1	6	-22.4	-8.7
SODC-MU1	7	-17.6	-5.8
SODC-MU1	8	-21.8	-9.6
SODC-MU1	9	-18.7	-9.7
SODC-MU1	10	-22.7	-8.2
SODC-MU1	11	-23.2	-12.8
SODC-MU1	12	-23.1	-8.8
SODC-MU1	13	-21.8	-13
SODC-MU1	14	-23.2	-10.4
SODC-MU1	15	-13	-5.7
SODC-MU1	16	-19.1	-15.2
SODC-MU1	17	-23.2	-11.3
SODC-MU1	18	-19.4	-10.6
SODC-MU1	19	-23.1	-13.7
SODC-MU1	20	-23.1	-11.5
SODC-MU1	21	-23.2	-7.4
SODC-MU1	22	-13	-5.6
SODC-MU1	23	-23.5	-11.3
SODC-MU1	24	-23.5	-8.2
SODC-MU1	25	-22.6	-8
SODC-MU1	26	-23.2	-9.7
SODC-MU1	27	-20.6	-9
SODC-MU1	28	-22.2	-7.7
SODC-MU1	29	-23.6	-11.9
SODC-MU1	30	-19.5	-7.7
SODC-MU1	31	-18.9	-9.3
SODC-MU1	32	-18.6	-12.2
SODC-MU1	33	-23.3	-13
SODC-MU1	34	-22	-9
SODC-MU1	35	-23.1	-14.1
SODC-MU1	36	-20.2	-7.7
SODC-MU1	37	-22.1	-8
SODC-MU1	38	-23.3	-12.2
SODC-MU1	39	-20.2	-10.5
SODC-MU1	40	-20	-8.6
SODC-MU2	1	-22.9	-10.8
SODC-MU2	2	-21.1	-11
SODC-MU2	3	-23.2	-12.5
SODC-MU2	4	-21.4	-11.2
SODC-MU2	5	-22.4	-7.7
SODC-MU2	6	-22.7	-12
SODC-MU2	7	-23.2	-10.4
SODC-MU2	8	-22.9	-8.2
SODC-MU2	9	-23.2	-14.1
SODC-MU2	10	-15.4	-9.6
SODC-MU2	11	-23.6	-8.7
SODC-MU2	12	-22.9	-7.1
SODC-MU2	13	-21.2	-8
SODC-MU2	14	-22.9	-13.5
SODC-MU2	15	-22	-7.3
SODC-MU2	16	-22.3	-5.5
SODC-MU2	17	-23.2	-8.9
SODC-MU2	18	-14.2	-6.3
SODC-MU2	19	-19.7	-5.9
SODC-MU2	20	-18.1	-9.2
SODC-MU2	21	-21.4	-9.3
SODC-MU2	22	-17.4	-8.2
SODC-MU2	23	-21.5	-7.1
SODC-MU2	24	-23.1	-13.2
SODC-MU2	25	-23.6	-13.4
SODC-MU2	26	-21.8	-11.9
SODC-MU2	27	-21.8	-7.2
SODC-MU2	28	-23.2	-8.8
SODC-MU2	29	-22	-12.8
SODC-MU2	30	-22.8	-11
SODC-MU2	31	-19.6	-9.3
SODC-MU2	32	-22.2	-10.3
SODC-MU2	33	-23.8	-12.8
SODC-MU2	34	-22.9	-16.2
SODC-MU2	35	-20.5	-6
SODC-MU2	36	-15.3	-5.1
SODC-MU2	37	-22.2	-13.5
SODC-MU2	38	-23.4	-11.4
SODC-MU2	39	-23.1	-12.2
SODC-MU2	40	-19.9	-9.6
SODC-MU3	1	-22	-9.8
SODC-MU3	2	-23.3	-10.6
SODC-MU3	3	-19.2	-7.9
SODC-MU3	4	-23	-16
SODC-MU3	5	-23.6	-7.3
SODC-MU3	6	-16.1	-11.1
SODC-MU3	7	-20.5	-8.4
SODC-MU3	8	-22.4	-7.9
SODC-MU3	9	-23.2	-12.1
SODC-MU3	10	-18.9	-11
SODC-MU3	11	-23.2	-11.2
SODC-MU3	12	-21	-9.4
SODC-MU3	13	-22.6	-10
SODC-MU3	14	-23.3	-7.5
SODC-MU3	15	-23.7	-11.8
SODC-MU3	16	-15.8	-8.3
SODC-MU3	17	-21.4	-11
SODC-MU3	18	-22.4	-13.8
SODC-MU3	19	-21.9	-8.7
SODC-MU3	20	-13.3	-7.1
SODC-MU3	21	-13.4	-2.7
SODC-MU3	22	-23.5	-10
SODC-MU3	23	-13.7	-5.3
SODC-MU3	24	-23.6	-11.2
SODC-MU3	25	-22.9	-8.9
SODC-MU3	26	-20.4	-6.7
SODC-MU3	27	-23	-12.9
SODC-MU3	28	-23.3	-11.5
SODC-MU3	29	-21.9	-9.3
SODC-MU3	30	-21	-8.6
SODC-MU3	31	-22.7	-8.8
SODC-MU3	32	-23.6	-13.9
SODC-MU3	33	-23.2	-11.8
SODC-MU3	34	-22.5	-7.5
SODC-MU3	35	-21.2	-11.2
SODC-MU3	36	-22.7	-14.1
SODC-MU3	37	-23.4	-10.9
SODC-MU3	38	-23.1	-10.8
SODC-MU3	39	-23	-12.5
SODC-MU3	40	-16.4	-8.2
