# Supplementary material for: Experimental evolution to thermal stress indicates climate resilience in a cosmopolitan arthropod
Source: eLife. 2026 Jun 30;15:RP110352. doi: 10.7554/eLife.110352 (PMC13318303; doi:10.7554/eLife.110352)
Supplement: Figure 6—source data 1. [file elife-110352-fig6-data1.xls]

## Sheet: README
Figure 6—Source Data 1
Raw data underlying Figure 6B, 6C, 6E, 6F, 6H, and 6I of Lei et al.,"Experimental evolution to thermal stress indicates climate resilience in a cosmopolitan arthropod"
This workbook contains:
Fig 6B_SOD_Stages – SOD enzyme activity across developmental stages in AS, HS, and CS at the favorable temperature (26°C). n = 4 biologically independent samples per group.
Fig 6C_O2_Stages – Superoxide anion (O2-) content across developmental stages in AS, HS, and CS at 26°C. n = 4 biologically independent samples per group.
Fig 6E_SOD_Temp – SOD enzyme activity in 3rd-instar larvae of AS and HS after 2 h exposure to hot temperatures (32, 34, 36°C), and AS and CS after 2 h exposure to cold temperatures (12, 10, 8°C). n = 4 biologically independent samples per group.
Fig 6F_O2_Temp – Superoxide anion (O2-) content (nmol/g) in 3rd-instar larvae under the same temperature treatments as Fig 6E. n = 4 biologically independent samples per group.
Fig 6H_SOD_MU – SOD enzyme activity across developmental stages in AS, SODC-MU1, and SODC-MU2 at 26°C. n = 4 biologically independent samples per group.
Fig 6I_O2-_MU – Superoxide anion (O2-) content across developmental stages in AS, SODC-MU1, and SODC-MU2 at 26°C. n = 4 biologically independent samples per group.
Strain abbreviations:
AS = Ancestral strain (maintained at 26°C)
HS = Hot strain (evolved at 32°C/27°C, ~75 generations)
CS = Cold strain (evolved at 15°C/10°C, ~15 generations)
SODC-MU1 = PxSODC knockout, +1 bp insertion
SODC-MU2 = PxSODC knockout, +2 bp insertion

## Sheet: Fig 6B_SOD_Stages
SOD enzyme activity at different developmental stages of the ancestral (AS), hot (HS), and cold (CS) strains of Plutella xylostella reared under the favorable temperature (26°C). n = 4 biologically independent samples per group.
Developmental Stage	Strain	Replicate 1	Replicate 2	Replicate 3	Replicate 4
Egg	Ancestral	99.25	100.76	111.41	122.63
Egg	Hot	97.28	74.78	90.21	87.09
Egg	Cold	51.52	46.78	52.1	50.09
3rd-instar larva	Ancestral	176.74	194.1	97.77	148.29
3rd-instar larva	Hot	79.5	77.9	69.94	75.94
3rd-instar larva	Cold	24.34	51.81	33.06	28.14
Pupa	Ancestral	218.8	223.98	221.37	221.37
Pupa	Hot	180.63	203.04	189.82	190.88
Pupa	Cold	137.91	114.25	103.84	117.76
Female adult	Ancestral	229.34	226.64	226.64	227.98
Female adult	Hot	205.36	203.04	218.8	208.91
Female adult	Cold	121.39	96.31	92.05	102.28
Male adult	Ancestral	114.82	118.36	131.69	121.39
Male adult	Hot	64.67	67.79	77.9	69.94
Male adult	Cold	65.01	45.7	51.23	53.56

## Sheet: Fig 6C_O2_Stages
Superoxide anion (O₂⁻) content at different developmental stages of the ancestral (AS), hot (HS), and cold (CS) strains of Plutella xylostella reared under the favorable temperature (26°C). n = 4 biologically independent samples per group.
Developmental Stage	Strain	Replicate 1	Replicate 2	Replicate 3	Replicate 4
Egg	Ancestral	242.18	230.28	236.23	242.18
Egg	Hot	103.69	97.74	97.74	94.76
Egg	Cold	81.37	82.86	84.35	82.86
3rd-instar larva	Ancestral	361.19	384.99	355.24	355.24
3rd-instar larva	Hot	215.26	124.51	123.02	123.02
3rd-instar larva	Cold	108.15	108.15	103.69	105.17
Pupa	Ancestral	420.69	361.19	367.14	367.14
Pupa	Hot	100.71	103.69	103.69	100.71
Pupa	Cold	295.59	297.07	237.57	233.11
Female adult	Ancestral	498.05	498.05	503.99	515.9
Female adult	Hot	105.17	109.64	109.64	109.64
Female adult	Cold	303.02	383.35	416.08	350.63
Male adult	Ancestral	355.24	355.24	367.14	349.29
Male adult	Hot	112.61	108.15	103.69	96.25
Male adult	Cold	303.02	310.46	335.75	332.78

## Sheet: Fig 6E_SOD_Temp
SOD enzyme activity in 3rd-instar larvae of Plutella xylostella after 2 h exposure to hot (32, 34, 36°C) or cold (12, 10, 8°C) temperatures. Hot temperatures: ancestral (AS) vs. hot (HS) strain; cold temperatures: ancestral (AS) vs. cold (CS) strain. n = 4 biologically independent samples per group.
Temperature Treatment	Temperature (°C)	Strain	Replicate 1	Replicate 2	Replicate 3	Replicate 4
Hot	32	Ancestral	168.35	179.65	188.77	178.67
Hot	32	Hot	110.29	113.67	99.25	107.55
Hot	34	Ancestral	150.63	127.07	131.69	136.5
Hot	34	Hot	149.06	152.22	129.68	151.42
Hot	36	Ancestral	123.25	147.52	133.72	134.41
Hot	36	Hot	126.42	126.42	122.01	125.14
Cold	12	Ancestral	151.42	259.01	225.31	206.54
Cold	12	Cold	125.78	131.01	131.01	129.02
Cold	10	Ancestral	237.71	205.36	175.78	204.2
Cold	10	Cold	180.63	140.06	158.77	158.77
Cold	8	Ancestral	242.06	232.08	223.98	233.47
Cold	8	Cold	157.93	162.17	163.91	161.31

## Sheet: Fig 6F_O2_Temp
Superoxide anion (O₂⁻) content in 3rd-instar larvae of Plutella xylostella after 2 h exposure to hot (32, 34, 36°C) or cold (12, 10, 8°C) temperatures. Hot temperatures: ancestral (AS) vs. hot (HS) strain; cold temperatures: ancestral (AS) vs. cold (CS) strain. n = 4 biologically independent samples per group.
Temperature Treatment	Temperature (°C)	Strain	Replicate 1	Replicate 2	Replicate 3	Replicate 4
Hot	32	Ancestral	623.45	650.23	681.47	618.99
Hot	32	Hot	206.33	210.79	209.31	204.84
Hot	34	Ancestral	476.18	516.35	494.03	587.75
Hot	34	Hot	230.13	239.06	195.92	203.35
Hot	36	Ancestral	409.24	444.94	427.09	436.02
Hot	36	Hot	253.93	230.13	197.4	182.53
Cold	12	Ancestral	583.29	663.62	632.38	627.92
Cold	12	Cold	236.08	210.79	227.16	234.59
Cold	10	Ancestral	565.44	507.42	556.51	574.36
Cold	10	Cold	99.22	102.2	102.2	106.66
Cold	8	Ancestral	449.4	476.18	489.57	467.26
Cold	8	Cold	91.78	99.22	99.22	105.17

## Sheet: Fig 6H_SOD_MU
SOD enzyme activity at different developmental stages of the ancestral (AS) strain and two PxSODC mutant strains (SODC-MU1, SODC-MU2) of Plutella xylostella reared under the favorable temperature (26°C). n = 4 biologically independent samples per group.
Developmental Stage	Strain	Replicate 1	Replicate 2	Replicate 3	Replicate 4
Egg	Ancestral	99.25	100.76	111.41	122.63
Egg	SODC-MU1	83.29	73.35	78.83	74.58
Egg	SODC-MU2	62.61	70.53	66.67	68.19
3rd-instar larva	Ancestral	176.74	194.1	97.77	148.29
3rd-instar larva	SODC-MU1	95.48	94.44	96	93.93
3rd-instar larva	SODC-MU2	104.17	65.54	93.93	73.76
Pupa	Ancestral	218.8	223.98	221.37	221.37
Pupa	SODC-MU1	72.13	76.68	78.83	70.53
Pupa	SODC-MU2	40.54	41.62	40.8	41.89
Female adult	Ancestral	229.34	226.64	226.64	227.98
Female adult	SODC-MU1	36.11	35.36	37.9	40.27
Female adult	SODC-MU2	135.58	102.48	120.72	125.46
Male adult	Ancestral	114.82	118.36	131.69	121.39
Male adult	SODC-MU1	62.61	70.53	65.54	64.43
Male adult	SODC-MU2	72.94	74.17	74.17	71.33

## Sheet: Fig 6I_O2_MU
Superoxide anion (O₂⁻) content at different developmental stages of the ancestral (AS) strain and two PxSODC mutant strains (SODC-MU1, SODC-MU2) of Plutella xylostella reared under the favorable temperature (26°C). n = 4 biologically independent samples per group.
Developmental Stage	Strain	Replicate 1	Replicate 2	Replicate 3	Replicate 4
Egg	Ancestral	242.18	230.28	236.23	242.18
Egg	SODC-MU1	426.64	462.35	456.4	456.4
Egg	SODC-MU2	468.3	450.45	414.74	426.64
3rd-instar larva	Ancestral	361.19	384.99	355.24	355.24
3rd-instar larva	SODC-MU1	515.9	515.9	521.85	509.95
3rd-instar larva	SODC-MU2	527.8	521.85	527.8	533.75
Pupa	Ancestral	420.69	361.19	367.14	367.14
Pupa	SODC-MU1	563.5	557.55	575.4	539.7
Pupa	SODC-MU2	587.3	646.81	593.25	569.45
Female adult	Ancestral	498.05	498.05	503.99	515.9
Female adult	SODC-MU1	640.86	575.4	569.45	634.91
Female adult	SODC-MU2	765.82	807.47	831.27	825.32
Male adult	Ancestral	355.24	355.24	367.14	349.29
Male adult	SODC-MU1	557.55	611.11	587.3	557.55
Male adult	SODC-MU2	462.35	515.9	492.1	468.3
