# Supplementary material for: Experimental evolution to thermal stress indicates climate resilience in a cosmopolitan arthropod
Source: eLife. 2026 Jun 30;15:RP110352. doi: 10.7554/eLife.110352 (PMC13318303; doi:10.7554/eLife.110352)
Supplement: Figure 7—source data 1. [file elife-110352-fig7-data1.xls]

## Sheet: README
Figure 7—Source Data 1
Raw data underlying Figure 7C, 7D, 7E, 7F, 7G, and 7H of Lei et al., "Experimental evolution to thermal stress indicates climate resilience in a cosmopolitan arthropod"
This workbook contains:
Fig 7C_Dnmt1_expression – Relative expression of PxDnmt1 (2-ΔΔCt) in 3rd-instar larvae of the ancestral (AS), hot (HS), and cold (CS) strains, normalized to PxRPL32. n = 17 biologically independent samples per strain.
Fig 7D_Dnmt1_activity – DNA methyltransferase enzymatic activity (OD450) in AS, HS, and CS. n = 11 biologically independent samples per strain.
Fig 7E_RNAi_efficiency – Relative expression of PxDnmt1 after injection of dsEGFP (control) or dsDnmt1, measured by qRT-PCR. n = 3 biologically independent samples per group.
Fig 7F_5mC – 5-methylcytosine (5-mC) content (ng/mL) in female adults and pupae after dsEGFP or dsDnmt1 injection, measured by ELISA. n = 4 biologically independent samples per group.
Fig 7G_CTmax – Critical thermal maximum (CTmax, °C) of female adults after dsEGFP or dsDnmt1 injection. n = 20 biologically independent samples per group.
Fig 7H_SCP_FP – Supercooling points and freezing points (°C) of pupae after dsEGFP or dsDnmt1 injection. n = 20 biologically independent samples per group.
Treatment abbreviations:
AS = Ancestral strain (maintained at 26°C)
HS = Hot strain (evolved at 32°C/27°C, ~75 generations)
CS = Cold strain (evolved at 15°C/10°C, ~15 generations)
dsEGFP = Control double-stranded RNA targeting EGFP
dsDnmt1= Double-stranded RNA targeting PxDnmt1

## Sheet: Fig 7C_Dnmt1_expression
Relative expression of PxDnmt1 (2-ΔΔCt, normalized to PxRPL32) in 3rd-instar larvae of the ancestral (AS), hot (HS), and cold (CS) strains of Plutella xylostella. n = 17 biologically independent samples per strain.
Strain	Sample ID	Relative expression of PxDnmt1
Ancestral	1	1.457
Ancestral	2	1.058
Ancestral	3	0.873
Ancestral	4	1.671
Ancestral	5	0.947
Ancestral	6	1.487
Ancestral	7	1.337
Ancestral	8	1.376
Ancestral	9	1.375
Ancestral	10	1.388
Ancestral	11	1.016
Ancestral	12	1.788
Ancestral	13	1.476
Ancestral	14	1.006
Ancestral	15	1.027
Ancestral	16	0.884
Ancestral	17	1
Hot	1	1.242
Hot	2	0.835
Hot	3	1.177
Hot	4	0.926
Hot	5	0.846
Hot	6	1.078
Hot	7	1.258
Hot	8	1.047
Hot	9	0.88
Hot	10	1.002
Hot	11	0.985
Hot	12	0.848
Hot	13	1.026
Hot	14	0.824
Hot	15	1
Hot	16	1.088
Hot	17	0.941
Cold	1	1.201
Cold	2	1.094
Cold	3	0.972
Cold	4	0.796
Cold	5	0.661
Cold	6	0.625
Cold	7	0.698
Cold	8	0.482
Cold	9	0.44
Cold	10	0.345
Cold	11	1.014
Cold	12	1.059
Cold	13	0.868
Cold	14	0.602
Cold	15	0.531
Cold	16	0.529
Cold	17	0.693

## Sheet: Fig 7D_Dnmt1_activity
DNA methyltransferase (PxDnmt1) enzymatic activity (absorbance at OD450, arbitrary units) in 3rd-instar larvae of the ancestral (AS), hot (HS), and cold (CS) strains of Plutella xylostella. n = 11 biologically independent samples per strain.
Strain	Sample ID	PxDnmt1 activity (OD450)
Ancestral	1	0.2794
Ancestral	2	0.2771
Ancestral	3	0.271
Ancestral	4	0.269
Ancestral	5	0.2742
Ancestral	6	0.2639
Ancestral	7	0.2571
Ancestral	8	0.2645
Ancestral	9	0.2548
Ancestral	10	0.2745
Ancestral	11	0.2642
Hot	1	0.2694
Hot	2	0.259
Hot	3	0.2716
Hot	4	0.2567
Hot	5	0.2348
Hot	6	0.2529
Hot	7	0.2597
Hot	8	0.2571
Hot	9	0.2474
Hot	10	0.2509
Hot	11	0.2542
Cold	1	0.2516
Cold	2	0.2525
Cold	3	0.2432
Cold	4	0.2648
Cold	5	0.2422
Cold	6	0.2487
Cold	7	0.2438
Cold	8	0.2477
Cold	9	0.2338
Cold	10	0.2276
Cold	11	0.2383

## Sheet: Fig 7E_RNAi_efficiency
Relative expression of PxDnmt1 (2-ΔΔCt, normalized to PxRPL32) in Plutella xylostella pupae at 24 h after injection of dsEGFP (control) or dsDnmt1. n = 3 biologically independent samples per group.
Treatment	Sample ID	Relative expression of PxDnmt1
dsEGFP	1	1.167
dsEGFP	2	1.06
dsEGFP	3	0.808
dsDnmt1	1	0.263
dsDnmt1	2	0.405
dsDnmt1	3	0.315

## Sheet: Fig 7F_5mC
5-methylcytosine (5-mC) content (ng/mL) in female adults and pupae of Plutella xylostella after injection of dsEGFP (control) or dsDnmt1, measured by ELISA. n = 4 biologically independent samples per group.
Life Stage	Treatment	Sample ID	5-mC content (ng/mL)
Female adult	dsEGFP	1	9.445
Female adult	dsEGFP	2	8.831
Female adult	dsEGFP	3	8.756
Female adult	dsEGFP	4	9.035
Female adult	dsDnmt1	1	7.583
Female adult	dsDnmt1	2	7.508
Female adult	dsDnmt1	3	7.415
Female adult	dsDnmt1	4	7.564
Pupa	dsEGFP	1	11.456
Pupa	dsEGFP	2	11.717
Pupa	dsEGFP	3	10.916
Pupa	dsEGFP	4	11.14
Pupa	dsDnmt1	1	10.395
Pupa	dsDnmt1	2	8.607
Pupa	dsDnmt1	3	6.968
Pupa	dsDnmt1	4	6.633

## Sheet: Fig 7G_CTmax
Critical thermal maximum (CTmax, °C) of Plutella xylostella female adults at 24 h after injection of dsEGFP (control) or dsDnmt1. Measurements were obtained by heating at a constant rate of 0.5°C/min starting from 26°C. n = 20 biologically independent samples per group.
Treatment	Sample ID	CTmax (°C)
dsEGFP	1	42.8
dsEGFP	2	43.2
dsEGFP	3	42.9
dsEGFP	4	43.6
dsEGFP	5	42.6
dsEGFP	6	42.4
dsEGFP	7	43.1
dsEGFP	8	42.7
dsEGFP	9	43.8
dsEGFP	10	42.5
dsEGFP	11	43.3
dsEGFP	12	42.9
dsEGFP	13	43.5
dsEGFP	14	42.4
dsEGFP	15	43.2
dsEGFP	16	43.7
dsEGFP	17	43.3
dsEGFP	18	43.8
dsEGFP	19	43.4
dsEGFP	20	42.8
dsDnmt1	1	42.3
dsDnmt1	2	42.4
dsDnmt1	3	42.7
dsDnmt1	4	42.6
dsDnmt1	5	42
dsDnmt1	6	42.1
dsDnmt1	7	42.5
dsDnmt1	8	42.2
dsDnmt1	9	42.6
dsDnmt1	10	42.1
dsDnmt1	11	42.4
dsDnmt1	12	42.5
dsDnmt1	13	42
dsDnmt1	14	42.2
dsDnmt1	15	42
dsDnmt1	16	42.6
dsDnmt1	17	42.6
dsDnmt1	18	42.4
dsDnmt1	19	42.6
dsDnmt1	20	42.1

## Sheet: Fig 7H_SCP_FP
Supercooling points (SCP) and freezing points (FP) of Plutella xylostella pupae after injection of dsEGFP (control) or dsDnmt1. n = 20 biologically independent samples per group.
Treatment	Sample ID	Supercooling Point (°C)	Freezing Point (°C)
dsEGFP	1	-21.9	-12.4
dsEGFP	2	-21.3	-12.3
dsEGFP	3	-20.6	-12.2
dsEGFP	4	-21.5	-13
dsEGFP	5	-22	-12.7
dsEGFP	6	-21.5	-13.1
dsEGFP	7	-20.4	-12.3
dsEGFP	8	-22.7	-12.9
dsEGFP	9	-20	-13.4
dsEGFP	10	-23.4	-14.9
dsEGFP	11	-23	-14.8
dsEGFP	12	-22.4	-16.9
dsEGFP	13	-19.8	-13.2
dsEGFP	14	-22.3	-12.3
dsEGFP	15	-21.8	-13.4
dsEGFP	16	-23.2	-13.7
dsEGFP	17	-22.4	-13.5
dsEGFP	18	-23	-16.4
dsEGFP	19	-22.4	-16.2
dsEGFP	20	-19.6	-13.2
dsDnmt1	1	-18.3	-12.4
dsDnmt1	2	-19.1	-11.3
dsDnmt1	3	-20.4	-11.6
dsDnmt1	4	-20.5	-10.9
dsDnmt1	5	-19.5	-10.7
dsDnmt1	6	-20.4	-10.1
dsDnmt1	7	-20.1	-11
dsDnmt1	8	-21.7	-11.7
dsDnmt1	9	-21.3	-10.2
dsDnmt1	10	-21.6	-12.3
dsDnmt1	11	-19.5	-13.6
dsDnmt1	12	-20.1	-13.1
dsDnmt1	13	-19.9	-14.1
dsDnmt1	14	-21.5	-11.1
dsDnmt1	15	-20.6	-12.9
dsDnmt1	16	-21.7	-15.6
dsDnmt1	17	-21.4	-13.6
dsDnmt1	18	-18.1	-13.7
dsDnmt1	19	-18.8	-13.1
dsDnmt1	20	-18.5	-13.5
